# Supplementary material for: Novel and Potent Acetylcholinesterase Inhibitors for the Treatment of Alzheimer’s Disease from Natural (±)-7,8-Dihydroxy-3-methyl-isochroman-4-one
Source: Molecules. 2022 May 11;27(10):3090. doi: 10.3390/molecules27103090 (PMC9145193; doi:10.3390/molecules27103090)
Supplement: Supplementary file 1 [file molecules-27-03090-s001.zip]

Archive with 1 entries (1 files):
- molecules-1701302-supplementary.pdf
